# Supplementary material for: Tyrosine phosphorylation tunes chemical and thermal sensitivity of TRPV2 ion channel
Source: eLife. 2022 Jun 10;11:e78301. doi: 10.7554/eLife.78301 (PMC9282855; doi:10.7554/eLife.78301)
Supplement: Figure 1—figure supplement 1—source data 1. [file elife-78301-fig1-figsupp1-data1.zip]

Archive with 1 entries (1 files):
- Figure 1 ¿C figure supplement 1-data source 1.tif
