# Supplementary material for: Tyrosine phosphorylation tunes chemical and thermal sensitivity of TRPV2 ion channel
Source: eLife. 2022 Jun 10;11:e78301. doi: 10.7554/eLife.78301 (PMC9282855; doi:10.7554/eLife.78301)
Supplement: Figure 3—source data 3. [file elife-78301-fig3-data3.zip]

Archive with 1 entries (1 files):
- Figure 3 ¿C data source 3.tif
